# Supplementary material for: Effect of Organic Compounds and Alkalinity on the Stability of Bulk Nanobubbles: A Molecular Dynamics Study
Source: Molecules. 2025 Dec 9;30(24):4712. doi: 10.3390/molecules30244712 (PMC12735740; doi:10.3390/molecules30244712)
Supplement: Supplementary file 1 [file molecules-30-04712-s001.zip]

Archive with 1 entries (1 files):
- molecules-3970174-supplementary.pdf
